# Supplementary material for: Profiling of the Polyphenol Content of Honey from Different Geographical Origins in the United States
Source: Molecules. 2023 Jun 27;28(13):5011. doi: 10.3390/molecules28135011 (PMC10343218; doi:10.3390/molecules28135011)
Supplement: Supplementary file 1 [file molecules-28-05011-s001.zip]

Archive with 1 entries (1 files):
- molecules-2437804-supplementary.pdf
